# Supplementary material for: Bibliometric Analysis of Functional Crops and Nutritional Quality: Identification of Gene Resources to Improve Crop Nutritional Quality through Gene Editing Technology
Source: Nutrients. 2023 Jan 11;15(2):373. doi: 10.3390/nu15020373 (PMC9865409; doi:10.3390/nu15020373)
Supplement: Supplementary file 1 [file nutrients-15-00373-s001.zip]

Archive with 1 entries (1 files):
- nutrients-2103933-supplementary.pdf
